# Supplementary material for: Isolation of N-Ethyl-2-pyrrolidinone-Substituted Flavanols from White Tea Using Centrifugal Countercurrent Chromatography Off-Line ESI-MS Profiling and Semi-Preparative Liquid Chromatography
Source: Molecules. 2021 Nov 30;26(23):7284. doi: 10.3390/molecules26237284 (PMC8658928; doi:10.3390/molecules26237284)
Supplement: Supplementary file 1 [file molecules-26-07284-s001.zip]

Archive with 1 entries (1 files):
- molecules-1471060-supplementary.pdf
